# Supplementary material for: Chronic kidney disease among HIV-positive Zambian adults with tenofovir-associated nephrotoxicity at University Teaching Hospital (UTH) in Lusaka
Source: PLoS One. 2025 Aug 14;20(8):e0330356. doi: 10.1371/journal.pone.0330356 (PMC12352757; doi:10.1371/journal.pone.0330356)
Supplement: S1 Data — (XLSX) [file pone.0330356.s001.xlsx]

## Sheet: Data
ID	SEX	CREAT 1	mg/dl			EGFR.1	CREAT 2	mg/dl			EGFR.2	CREAT 3	mg/dl			EGFR.3	CREAT 4	mg/dl			EGFR.4	CREAT 5	mg/dl			EGFR.5	CREAT 6	mg/dl			EGFR.6	CREAT 7	mg/dl			EGFR.7	CREAT 8	mg/dl			EGFR.8	CREAT 9	mg/dl			EGFR.9	CKD_1	CKD_2	CKD_3
1	female	71.1	0.804299	0.7	-0.302	85.9121	69.2	0.782805	0.7	-0.302	72.7733	76	0.859729	0.7	-0.302	70.5685	67.1	0.75905	0.7	-0.302	83.076	70.2	0.794118	0.7	-0.302	72.804	65.9	0.745475	0.7	-0.302	83.7225	59.9	0.677602	0.7	-0.302	85.1959	62.7	0.709276	0.7	-0.302	82.2835	60.3	0.682127	0.7	-0.302	85.7891	FALSE	FALSE	FALSE
2	female	59.3	0.670814	0.7	-0.302	112.735	60.2	0.680995	0.7	-0.302	71.0231	63.4	0.717195	0.7	-0.302	88.6763	69.4	0.785068	0.7	-0.302	71.2856	63.4	0.717195	0.7	-0.302	88.5317	64.4	0.728507	0.7	-0.302	78.0479	70.8	0.800905	0.7	-0.302	74.3534	50.9	0.575792	0.7	-0.302	94.859	63.8	0.721719	0.7	-0.302	75.8838	FALSE	FALSE	FALSE
3	male	82	0.927602	0.9	-0.302	109.856	98.1	1.10973	0.9	-0.302	55.7695	76.3	0.863122	0.9	-0.302	101.658	71	0.803167	0.9	-0.302	78.0978	86.6	0.979638	0.9	-0.302	78.9147	72	0.81448	0.9	-0.302	89.5849	54.5	0.616516	0.9	-0.302	91.1879	42.6	0.4819	0.9	-0.302	97.2562	60.1	0.679864	0.9	-0.302	84.4089	FALSE	TRUE	FALSE
4	female	64.6	0.730769	0.7	-0.302	107.136	60.1	0.679864	0.7	-0.302	73.577	62.2	0.70362	0.7	-0.302	89.3034	76.8	0.868778	0.7	-0.302	62.879	69.8	0.789593	0.7	-0.302	83.1161	81.4	0.920814	0.7	-0.302	60.9399	61.7	0.697964	0.7	-0.302	97.2907	59.6	0.674208	0.7	-0.302	78.4205	58.8	0.665158	0.7	-0.302	88.5463	FALSE	FALSE	FALSE
5	female	49.8	0.563348	0.7	-0.302	120.033	52.5	0.593891	0.7	-0.302	70.7358	50.1	0.566742	0.7	-0.302	97.4827	45	0.50905	0.7	-0.302	85.2638	49.9	0.56448	0.7	-0.302	89.1686	46.8	0.529412	0.7	-0.302	88.7314	53.4	0.604072	0.7	-0.302	85.4978	50.1	0.566742	0.7	-0.302	88.9314	60.3	0.682127	0.7	-0.302	82.3145	FALSE	FALSE	FALSE
6	female	58.8	0.665158	0.7	-0.302	111.963	55.1	0.623303	0.7	-0.302	73.2988	60.3	0.682127	0.7	-0.302	90.7194	49.9	0.56448	0.7	-0.302	86.1939	55.1	0.623303	0.7	-0.302	86.0396	65.9	0.745475	0.7	-0.302	77.1068	65.4	0.739819	0.7	-0.302	82.2601	67	0.757919	0.7	-0.302	77.388	64.6	0.730769	0.7	-0.302	83.3382	FALSE	FALSE	FALSE
7	male	75.6	0.855204	0.9	-0.302	119.187	79.2	0.895928	0.9	-0.302	67.7578	80.1	0.906109	0.9	-0.302	92.4163	73.3	0.829186	0.9	-0.302	81.9256	79.2	0.895928	0.9	-0.302	85.4283	87.1	0.985294	0.9	-0.302	74.8786	89.6	1.01357	0.9	-0.302	77.2867	99.7	1.12783	0.9	-0.302	66.9786	122	1.38009	0.9	-0.302	56.0506	FALSE	FALSE	FALSE
8	female	46	0.520362	0.7	-0.302	137.14	50.3	0.569005	0.7	-0.302	64.424	52	0.588235	0.7	-0.302	100.252	59.8	0.676471	0.7	-0.302	76.9114	50.3	0.569005	0.7	-0.302	93.6968	46.9	0.530543	0.7	-0.302	86.2118	62.9	0.711538	0.7	-0.302	81.4534	70.1	0.792986	0.7	-0.302	73.6683	77.2	0.873303	0.7	-0.302	68.8699	FALSE	FALSE	FALSE
9	female	43.4	0.49095	0.7	-0.302	136.141	49.7	0.562217	0.7	-0.302	65.0606	48.7	0.550905	0.7	-0.302	101.853	70	0.791855	0.7	-0.302	65.0018	69.9	0.790724	0.7	-0.302	81.8853	76.2	0.861991	0.7	-0.302	66.4707	79.9	0.903846	0.7	-0.302	69.1122	50.2	0.567873	0.7	-0.302	98.4128	60.1	0.679864	0.7	-0.302	77.6789	FALSE	FALSE	FALSE
10	female	74.3	0.840498	0.7	-0.302	83.544	69.7	0.788462	0.7	-0.302	73.2177	58.1	0.65724	0.7	-0.302	91.7896	66.7	0.754525	0.7	-0.302	73.3286	69.7	0.788462	0.7	-0.302	78.0204	52.6	0.595023	0.7	-0.302	91.8047	56.7	0.641403	0.7	-0.302	82.3738	55.1	0.623303	0.7	-0.302	88.1082	70.3	0.795249	0.7	-0.302	70.4403	FALSE	FALSE	FALSE
11	female	38.3	0.433258	0.7	-0.302	126.407	40.3	0.455882	0.7	-0.302	73.6389	56.8	0.642534	0.7	-0.302	92.1773	49.9	0.56448	0.7	-0.302	85.4159	52.9	0.598416	0.7	-0.302	87.5274	59.6	0.674208	0.7	-0.302	83.3297	51.4	0.581448	0.7	-0.302	89.444	49.9	0.56448	0.7	-0.302	86.8803	61.7	0.697964	0.7	-0.302	82.7954	FALSE	FALSE	FALSE
12	male	80.1	0.906109	0.9	-0.302	108.474	96	1.08597	0.9	-0.302	57.7309	98	1.1086	0.9	-0.302	77.2181	78	0.882353	0.9	-0.302	88.3729	77.4	0.875566	0.9	-0.302	82.6423	76.5	0.865385	0.9	-0.302	85.9439	89.7	1.01471	0.9	-0.302	72.0504	95.8	1.08371	0.9	-0.302	72.5897	87	0.984163	0.9	-0.302	81.2145	FALSE	TRUE	FALSE
13	male	48.2	0.545249	0.9	-0.302	128.818	53.2	0.60181	0.9	-0.302	71.967	50.2	0.567873	0.9	-0.302	104.304	49.8	0.563348	0.9	-0.302	85.5083	53.2	0.60181	0.9	-0.302	94.2138	50.9	0.575792	0.9	-0.302	90.4477	65.7	0.743213	0.9	-0.302	85.7223	59.8	0.676471	0.9	-0.302	90.8234	57.3	0.64819	0.9	-0.302	89.1293	FALSE	FALSE	FALSE
14	female	53.1	0.600679	0.7	-0.302	119.627	55	0.622172	0.7	-0.302	69.9253	50.7	0.573529	0.7	-0.302	97.6237	56.7	0.641403	0.7	-0.302	79.446	67.9	0.7681	0.7	-0.302	77.5034	72.4	0.819005	0.7	-0.302	72.6315	73.1	0.826923	0.7	-0.302	74.0064	74.7	0.845023	0.7	-0.302	71.4944	79	0.893665	0.7	-0.302	67.9031	FALSE	FALSE	FALSE
15	male	68.6	0.776018	0.9	-0.302	110.863	62.7	0.709276	0.9	-0.302	76.5741	65.7	0.743213	0.9	-0.302	93.4472	71	0.803167	0.9	-0.302	82.1895	62.7	0.709276	0.9	-0.302	91.5227	67.3	0.761312	0.9	-0.302	84.5345	63.1	0.713801	0.9	-0.302	90.0245	63.6	0.719457	0.9	-0.302	86.7955	67.1	0.75905	0.9	-0.302	87.135	FALSE	FALSE	FALSE
16	male	77.9	0.881222	0.9	-0.302	106.024	69.9	0.790724	0.9	-0.302	76.3649	72.1	0.815611	0.9	-0.302	90.9787	57.3	0.64819	0.9	-0.302	89.0433	69.9	0.790724	0.9	-0.302	84.871	70.5	0.797511	0.9	-0.302	86.8776	71.4	0.807692	0.9	-0.302	85.4721	71.4	0.807692	0.9	-0.302	86.2225	69.4	0.785068	0.9	-0.302	86.5605	FALSE	FALSE	FALSE
17	female	254.1	2.87443	0.7	-0.302	21.499	446.4	5.04977	0.7	-0.302	11.5987	567.4	6.41855	0.7	-0.302	9.25024	669.1	7.569	0.7	-0.302	7.70149	200	2.26244	0.7	-0.302	33.1216	380	4.29864	0.7	-0.302	13.0902	303	3.4276	0.7	-0.302	19.4563	189	2.13801	0.7	-0.302	32.949	213	2.4095	0.7	-0.302	26.2481	TRUE	TRUE	TRUE
18	male	80.8	0.914027	0.9	-0.302	118.578	73.4	0.830317	0.9	-0.302	69.5948	69.9	0.790724	0.9	-0.302	95.7834	71	0.803167	0.9	-0.302	81.004	70.3	0.795249	0.9	-0.302	89.0687	80.1	0.906109	0.9	-0.302	80.9446	60	0.678733	0.9	-0.302	93.4683	71	0.803167	0.9	-0.302	82.1787	76.8	0.868778	0.9	-0.302	86.0902	FALSE	FALSE	FALSE
19	male	72.8	0.823529	0.9	-0.302	116.56	67.6	0.764706	0.9	-0.302	72.2477	59.5	0.673077	0.9	-0.302	98.9128	76.8	0.868778	0.9	-0.302	77.5809	75.6	0.855204	0.9	-0.302	89.0098	70.8	0.800905	0.9	-0.302	84.5614	66.9	0.756787	0.9	-0.302	88.4339	71.3	0.806561	0.9	-0.302	84.6846	66.7	0.754525	0.9	-0.302	88.446	FALSE	FALSE	FALSE
20	female	50.1	0.566742	0.7	-0.302	125.555	56.9	0.643665	0.7	-0.302	66.7065	64	0.723982	0.7	-0.302	90.0654	59.6	0.674208	0.7	-0.302	82.0247	54.7	0.618778	0.7	-0.302	88.4942	39.9	0.451357	0.7	-0.302	93.5016	67.4	0.762443	0.7	-0.302	71.6487	57.3	0.64819	0.7	-0.302	93.0787	73.3	0.829186	0.7	-0.302	64.9558	FALSE	FALSE	FALSE
21	female	41.5	0.469457	0.7	-0.302	135.667	49.8	0.563348	0.7	-0.302	65.2132	56	0.633484	0.7	-0.302	97.5534	50.7	0.573529	0.7	-0.302	82.2113	46	0.520362	0.7	-0.302	93.1387	54.7	0.618778	0.7	-0.302	82.584	62	0.701357	0.7	-0.302	84.7654	43.9	0.496606	0.7	-0.302	92.9737	59.8	0.676471	0.7	-0.302	80.473	FALSE	FALSE	FALSE
22	male	122.3	1.38348	0.9	-0.302	61.7255	150.2	1.6991	0.9	-0.302	45.1229	110.9	1.25452	0.9	-0.302	71.9991	98.7	1.11652	0.9	-0.302	70.0602	107.3	1.2138	0.9	-0.302	64.1459	100.1	1.13235	0.9	-0.302	72.334	250	2.82805	0.9	-0.302	22.9203	129.6	1.46606	0.9	-0.302	68.5628	220	2.48869	0.9	-0.302	27.3543	FALSE	TRUE	FALSE
23	male	76.7	0.867647	0.9	-0.302	116.573	66.1	0.747738	0.9	-0.302	72.7332	71	0.803167	0.9	-0.302	93.49	73.7	0.83371	0.9	-0.302	81.2467	82.2	0.929864	0.9	-0.302	82.3812	68.9	0.779412	0.9	-0.302	88.8472	56.7	0.641403	0.9	-0.302	90.5189	58.2	0.658371	0.9	-0.302	88.879	71.4	0.807692	0.9	-0.302	84.4148	FALSE	FALSE	FALSE
24	male	56.5	0.63914	0.9	-0.302	121.087	60.1	0.679864	0.9	-0.302	72.7815	68	0.769231	0.9	-0.302	94.6885	54.1	0.611991	0.9	-0.302	88.5357	55.6	0.628959	0.9	-0.302	91.2326	65.7	0.743213	0.9	-0.302	85.3048	66.7	0.754525	0.9	-0.302	88.1055	70.1	0.792986	0.9	-0.302	85.2938	78	0.882353	0.9	-0.302	84.0439	FALSE	FALSE	FALSE
25	male	50.2	0.567873	0.9	-0.302	125.651	57	0.644796	0.9	-0.302	71.8853	60.5	0.684389	0.9	-0.302	98.6383	59.6	0.674208	0.9	-0.302	83.8979	67.1	0.75905	0.9	-0.302	88.7195	62.1	0.702489	0.9	-0.302	88.1358	59.8	0.676471	0.9	-0.302	89.4703	52.9	0.598416	0.9	-0.302	92.0777	63.8	0.721719	0.9	-0.302	85.613	FALSE	FALSE	FALSE
26	female	72.5	0.820136	0.7	-0.302	78.7271	65.9	0.745475	0.7	-0.302	80.6945	70.3	0.795249	0.7	-0.302	73.7643	69.8	0.789593	0.7	-0.302	77.6756	66.7	0.754525	0.7	-0.302	80.0563	60.4	0.683258	0.7	-0.302	86.9422	64.8	0.733032	0.7	-0.302	78.2397	50.9	0.575792	0.7	-0.302	92.5938	56.7	0.641403	0.7	-0.302	81.9706	FALSE	FALSE	FALSE
27	male	168.1	1.90158	0.9	-0.302	49.48	99.3	1.1233	0.9	-0.302	80.0087	95.2	1.07692	0.9	-0.302	69.6071	150	1.69683	0.9	-0.302	43.0332	62	0.701357	0.9	-0.302	117.156	180	2.0362	0.9	-0.302	25.7251	280	3.16742	0.9	-0.302	26.7331	200	2.26244	0.9	-0.302	39.7814	259	2.92986	0.9	-0.302	26.8975	TRUE	FALSE	FALSE
28	male	72.3	0.817873	0.9	-0.302	111.1	69.8	0.789593	0.9	-0.302	74.024	80.1	0.906109	0.9	-0.302	88.884	76.2	0.861991	0.9	-0.302	82.7697	72.1	0.815611	0.9	-0.302	87.4259	78.3	0.885747	0.9	-0.302	82.8408	57.8	0.653846	0.9	-0.302	93.4206	76.4	0.864253	0.9	-0.302	80.4034	78.9	0.892534	0.9	-0.302	86.3397	FALSE	FALSE	FALSE
29	male	97.3	1.10068	0.9	-0.302	84.716	87.5	0.989819	0.9	-0.302	74.7987	72.9	0.824661	0.9	-0.302	91.5636	80	0.904977	0.9	-0.302	79.8179	81.9	0.926471	0.9	-0.302	83.482	78.1	0.883484	0.9	-0.302	84.9634	72.7	0.822398	0.9	-0.302	86.0256	69.9	0.790724	0.9	-0.302	86.4789	71.4	0.807692	0.9	-0.302	85.6843	FALSE	FALSE	FALSE
30	female	60	0.678733	0.7	-0.302	99.2988	50.9	0.575792	0.7	-0.302	81.2271	55.6	0.628959	0.7	-0.302	88.4971	60.3	0.682127	0.7	-0.302	82.5371	70	0.791855	0.7	-0.302	73.2989	72.3	0.817873	0.7	-0.302	74.6796	95.2	1.07692	0.7	-0.302	53.2199	86.4	0.977376	0.7	-0.302	68.3258	67.8	0.766968	0.7	-0.302	83.2002	FALSE	FALSE	FALSE
31	female	37.2	0.420814	0.7	-0.302	142.469	49.2	0.556561	0.7	-0.302	62.7413	50	0.565611	0.7	-0.302	102.514	54.4	0.615385	0.7	-0.302	78.0359	50.3	0.569005	0.7	-0.302	93.0438	48.9	0.553167	0.7	-0.302	85.4778	68.7	0.777149	0.7	-0.302	73.6079	58.5	0.661765	0.7	-0.302	91.3776	48.8	0.552036	0.7	-0.302	86.4215	FALSE	FALSE	FALSE
32	female	62.6	0.708145	0.7	-0.302	112.017	67.3	0.761312	0.7	-0.302	63.9695	59.8	0.676471	0.7	-0.302	96.3808	52.6	0.595023	0.7	-0.302	81.898	59.2	0.669683	0.7	-0.302	86.4745	55.1	0.623303	0.7	-0.302	85.8896	59.9	0.677602	0.7	-0.302	84.0553	47	0.531674	0.7	-0.302	91.4806	56	0.633484	0.7	-0.302	82.8503	FALSE	FALSE	FALSE
33	male	107.7	1.21833	0.9	-0.302	57.6233	126	1.42534	0.9	-0.302	57.1527	155.4	1.75792	0.9	-0.302	44.5668	128	1.44796	0.9	-0.302	60.8268	131.1	1.48303	0.9	-0.302	53.4202	223.6	2.52941	0.9	-0.302	29.4759	189	2.13801	0.9	-0.302	41.8556	102.6	1.16063	0.9	-0.302	80.6665	218	2.46606	0.9	-0.302	25.6504	TRUE	TRUE	TRUE
34	male	48.6	0.549774	0.9	-0.302	140.578	50	0.565611	0.9	-0.302	68.1565	55.6	0.628959	0.9	-0.302	103.561	67.1	0.75905	0.9	-0.302	78.5073	60.2	0.680995	0.9	-0.302	94.8006	69.2	0.782805	0.9	-0.302	82.1351	66.3	0.75	0.9	-0.302	90.023	67.9	0.7681	0.9	-0.302	85.0983	70.1	0.792986	0.9	-0.302	86.9041	FALSE	FALSE	FALSE
35	male	64.5	0.729638	0.9	-0.302	129.828	59.3	0.670814	0.9	-0.302	69.2102	70.1	0.792986	0.9	-0.302	95.9299	55.3	0.625566	0.9	-0.302	87.2746	98.1	1.10973	0.9	-0.302	64.1786	60.2	0.680995	0.9	-0.302	103.637	62.5	0.707014	0.9	-0.302	80.1713	78	0.882353	0.9	-0.302	86.7645	78.5	0.888009	0.9	-0.302	83.1182	FALSE	FALSE	FALSE
36	female	86.8	0.9819	0.7	-0.302	64.3893	76	0.859729	0.7	-0.302	74.3458	82.5	0.933258	0.7	-0.302	63.328	63.2	0.714932	0.7	-0.302	93.3768	60.1	0.679864	0.7	-0.302	80.1503	98.1	1.10973	0.7	-0.302	49.6203	50.2	0.567873	0.7	-0.302	111.096	60.1	0.679864	0.7	-0.302	71.7868	54.1	0.611991	0.7	-0.302	94.6268	FALSE	FALSE	FALSE
37	male	63.9	0.722851	0.9	-0.302	125.833	65.2	0.737557	0.9	-0.302	68.9475	69.9	0.790724	0.9	-0.302	96.1697	63.4	0.717195	0.9	-0.302	83.6204	55.1	0.623303	0.9	-0.302	94.3216	52.5	0.593891	0.9	-0.302	89.5461	71.4	0.807692	0.9	-0.302	84.0653	57.8	0.653846	0.9	-0.302	92.7118	77.2	0.873303	0.9	-0.302	80.5049	FALSE	FALSE	FALSE
38	male	108	1.22172	0.9	-0.302	68.2524	99.4	1.12443	0.9	-0.302	71.1063	94.5	1.069	0.9	-0.302	74.2242	87.7	0.992081	0.9	-0.302	79.6237	98.7	1.11652	0.9	-0.302	66.8155	77.2	0.873303	0.9	-0.302	94.5733	79.9	0.903846	0.9	-0.302	78.4554	85.7	0.969457	0.9	-0.302	79.7327	85.4	0.966063	0.9	-0.302	79.4354	FALSE	FALSE	FALSE
39	female	70	0.791855	0.7	-0.302	100.694	67.9	0.7681	0.7	-0.302	67.9093	71.5	0.808824	0.7	-0.302	78.2632	62.2	0.70362	0.7	-0.302	86.7383	50.3	0.569005	0.7	-0.302	88.1419	79.2	0.895928	0.7	-0.302	61.0389	77.2	0.873303	0.7	-0.302	74.4975	67.2	0.760181	0.7	-0.302	80.9259	86.7	0.980769	0.7	-0.302	57.2723	FALSE	FALSE	FALSE
40	female	44.5	0.503394	0.7	-0.302	129.351	47.2	0.533937	0.7	-0.302	68.9332	50	0.565611	0.7	-0.302	98.6412	50.1	0.566742	0.7	-0.302	81.9511	49.7	0.562217	0.7	-0.302	91.1352	50.3	0.569005	0.7	-0.302	85.7642	78.5	0.888009	0.7	-0.302	62.6117	56.3	0.636878	0.7	-0.302	98.9848	80.4	0.909502	0.7	-0.302	56.038	FALSE	FALSE	FALSE
41	female	80.6	0.911765	0.7	-0.302	77.052	77.1	0.872172	0.7	-0.302	67.5407	70.4	0.79638	0.7	-0.302	79.916	60.3	0.682127	0.7	-0.302	87.0617	69.7	0.788462	0.7	-0.302	71.6333	62.7	0.709276	0.7	-0.302	89.5252	71.1	0.804299	0.7	-0.302	68.8806	59.9	0.677602	0.7	-0.302	93.4344	81.1	0.917421	0.7	-0.302	57.4059	FALSE	FALSE	FALSE
42	female	35.2	0.39819	0.7	-0.302	142.875	49.8	0.563348	0.7	-0.302	62.3544	47	0.531674	0.7	-0.302	104.699	49.4	0.558824	0.7	-0.302	79.257	40.3	0.455882	0.7	-0.302	98.7326	49.7	0.562217	0.7	-0.302	82.1031	70.1	0.792986	0.7	-0.302	73.3713	56.7	0.641403	0.7	-0.302	92.38	50.7	0.573529	0.7	-0.302	84.8995	FALSE	FALSE	FALSE
43	male	84.3	0.95362	0.9	-0.302	106.905	72.9	0.824661	0.9	-0.302	74.9901	70.3	0.795249	0.9	-0.302	92.4632	69	0.780543	0.9	-0.302	83.4107	86.1	0.973982	0.9	-0.302	76.8821	69.9	0.790724	0.9	-0.302	91.5392	53.4	0.604072	0.9	-0.302	90.6427	78	0.882353	0.9	-0.302	81.2941	63	0.71267	0.9	-0.302	91.9012	FALSE	FALSE	FALSE
44	female	61.9	0.700226	0.7	-0.302	106.032	72	0.81448	0.7	-0.302	61.2289	63.2	0.714932	0.7	-0.302	94.6038	58.1	0.65724	0.7	-0.302	80.3581	60.2	0.680995	0.7	-0.302	86.8661	53.8	0.608597	0.7	-0.302	86.3007	60.1	0.679864	0.7	-0.302	83.7563	62.5	0.707014	0.7	-0.302	83.3424	68.7	0.777149	0.7	-0.302	74.592	FALSE	FALSE	FALSE
45	male	91.8	1.03846	0.9	-0.302	91.1261	84.9	0.960407	0.9	-0.302	74.5247	78.1	0.883484	0.9	-0.302	89.8309	81.2	0.918552	0.9	-0.302	79.254	88.3	0.998869	0.9	-0.302	76.5427	180	2.0362	0.9	-0.302	33.1171	123	1.3914	0.9	-0.302	68.5151	104	1.17647	0.9	-0.302	67.2392	161	1.82127	0.9	-0.302	40.116	FALSE	FALSE	FALSE
46	male	136	1.53846	0.9	-0.302	59.3389	139.1	1.57353	0.9	-0.302	50.2175	189	2.13801	0.9	-0.302	36.79	150	1.69683	0.9	-0.302	52.7767	200	2.26244	0.9	-0.302	33.8326	199	2.25113	0.9	-0.302	38.2927	180	2.0362	0.9	-0.302	42.0113	166	1.87783	0.9	-0.302	45.2397	177	2.00226	0.9	-0.302	41.0546	TRUE	TRUE	TRUE
47	female	64.6	0.730769	0.7	-0.302	112.833	70.1	0.792986	0.7	-0.302	60.6071	59.9	0.677602	0.7	-0.302	98.3679	50.7	0.573529	0.7	-0.302	81.7959	48.2	0.545249	0.7	-0.302	92.0714	68.1	0.770362	0.7	-0.302	71.3981	80.4	0.909502	0.7	-0.302	66.5265	53.4	0.604072	0.7	-0.302	98.1591	73.5	0.831448	0.7	-0.302	62.73	FALSE	FALSE	FALSE
48	female	87.6	0.99095	0.7	-0.302	66.2956	126	1.42534	0.7	-0.302	40.0534	99	1.11991	0.7	-0.302	62.9799	95.7	1.08258	0.7	-0.302	56.8781	87.7	0.992081	0.7	-0.302	65.6026	98.7	1.11652	0.7	-0.302	53.9231	86.7	0.980769	0.7	-0.302	67.7453	78.4	0.886878	0.7	-0.302	70.1437	76.7	0.867647	0.7	-0.302	70.9472	FALSE	TRUE	FALSE
49	female	71	0.803167	0.7	-0.302	99.2528	54.7	0.618778	0.7	-0.302	79.5027	70.3	0.795249	0.7	-0.302	74.313	72.1	0.815611	0.7	-0.302	74.4571	68.6	0.776018	0.7	-0.302	78.9679	57.8	0.653846	0.7	-0.302	88.7036	50.7	0.573529	0.7	-0.302	86.863	67.9	0.7681	0.7	-0.302	74.0095	60.8	0.687783	0.7	-0.302	90.0943	FALSE	FALSE	FALSE
50	male	69.7	0.788462	0.9	-0.302	122.886	72.3	0.817873	0.9	-0.302	68.0647	66.9	0.756787	0.9	-0.302	97.9887	73.7	0.83371	0.9	-0.302	79.005	77.9	0.881222	0.9	-0.302	87.43	67.2	0.760181	0.9	-0.302	86.7528	63	0.71267	0.9	-0.302	88.8336	77.2	0.873303	0.9	-0.302	82.4703	69.7	0.788462	0.9	-0.302	88.4889	FALSE	FALSE	FALSE
51	male	72.3	0.817873	0.9	-0.302	116.446	76.7	0.867647	0.9	-0.302	69.5936	67.4	0.762443	0.9	-0.302	96.8434	64.1	0.725113	0.9	-0.302	82.9951	70.1	0.792986	0.9	-0.302	88.0483	73.2	0.828054	0.9	-0.302	84.2164	81.1	0.917421	0.9	-0.302	82.1917	78.5	0.888009	0.9	-0.302	85.516	71.3	0.806561	0.9	-0.302	86.2355	FALSE	FALSE	FALSE
52	male	55.3	0.625566	0.9	-0.302	118.641	59.8	0.676471	0.9	-0.302	74.0087	63.8	0.721719	0.9	-0.302	95.7953	60.3	0.682127	0.9	-0.302	85.0939	58.4	0.660633	0.9	-0.302	91.8337	68.7	0.777149	0.9	-0.302	83.8482	70.6	0.798643	0.9	-0.302	87.3946	68.3	0.772624	0.9	-0.302	86.3475	64.3	0.727376	0.9	-0.302	88.5102	FALSE	FALSE	FALSE
53	male	44.8	0.506787	0.9	-0.302	121.296	50.9	0.575792	0.9	-0.302	76.4272	49.8	0.563348	0.9	-0.302	101.696	51.9	0.587104	0.9	-0.302	85.8293	72.8	0.823529	0.9	-0.302	85.5281	66.3	0.75	0.9	-0.302	88.1432	51.2	0.579186	0.9	-0.302	93.7612	70.1	0.792986	0.9	-0.302	82.3458	69.8	0.789593	0.9	-0.302	88.5191	FALSE	FALSE	FALSE
54	female	48.8	0.552036	0.7	-0.302	107.032	42.6	0.4819	0.7	-0.302	81.6883	47.5	0.53733	0.7	-0.302	92.5411	41.9	0.473982	0.7	-0.302	89.8408	50.1	0.566742	0.7	-0.302	86.5615	97.4	1.10181	0.7	-0.302	48.0922	88.7	1.00339	0.7	-0.302	68.3507	103.1	1.16629	0.7	-0.302	50.3063	134	1.51584	0.7	-0.302	41.0909	FALSE	FALSE	FALSE
55	male	61.2	0.692308	0.9	-0.302	122.072	59.6	0.674208	0.9	-0.302	72.5198	66	0.746606	0.9	-0.302	95.7016	60.1	0.679864	0.9	-0.302	85.229	51.5	0.582579	0.9	-0.302	95.3078	72.5	0.820136	0.9	-0.302	80.7326	58.9	0.66629	0.9	-0.302	94.1161	70.1	0.792986	0.9	-0.302	82.1643	80.6	0.911765	0.9	-0.302	83.8675	FALSE	FALSE	FALSE
56	female	56	0.633484	0.7	-0.302	97.318	102.6	1.16063	0.7	-0.302	42.2586	39.5	0.446833	0.7	-0.302	125.033	73.2	0.828054	0.7	-0.302	53.3361	76	0.859729	0.7	-0.302	79.6363	50.2	0.567873	0.7	-0.302	92.1777	70.1	0.792986	0.7	-0.302	68.9151	70.5	0.797511	0.7	-0.302	79.1009	71.7	0.811086	0.7	-0.302	72.7568	FALSE	TRUE	FALSE
57	female	54	0.61086	0.7	-0.302	106.353	57.2	0.647059	0.7	-0.302	75.0485	73.4	0.830317	0.7	-0.302	72.5449	93.5	1.05769	0.7	-0.302	55.11	80.8	0.914027	0.7	-0.302	73.1817	85.4	0.966063	0.7	-0.302	61.1977	81.8	0.925339	0.7	-0.302	69.4304	79.8	0.902715	0.7	-0.302	67.9537	71.9	0.813348	0.7	-0.302	77.7196	FALSE	FALSE	FALSE
58	female	50.1	0.566742	0.7	-0.302	123.105	55.3	0.625566	0.7	-0.302	68.3164	59.7	0.675339	0.7	-0.302	93.8576	60.3	0.682127	0.7	-0.302	79.8308	76.7	0.867647	0.7	-0.302	66.7991	71.4	0.807692	0.7	-0.302	78.938	66.9	0.756787	0.7	-0.302	79.1453	56.2	0.635747	0.7	-0.302	89.3602	68.7	0.777149	0.7	-0.302	71.8519	FALSE	FALSE	FALSE
59	female	82.2	0.929864	0.7	-0.302	79.4512	70.1	0.792986	0.7	-0.302	74.5914	80	0.904977	0.7	-0.302	65.6098	67.9	0.7681	0.7	-0.302	84.468	56.5	0.63914	0.7	-0.302	86.3116	63.3	0.716063	0.7	-0.302	80.786	79.1	0.894796	0.7	-0.302	63.9931	60.3	0.682127	0.7	-0.302	96.1246	54.2	0.613122	0.7	-0.302	81.2897	FALSE	FALSE	FALSE
60	female	48.8	0.552036	0.7	-0.302	130.044	50.2	0.567873	0.7	-0.302	67.3711	52.1	0.589367	0.7	-0.302	98.3743	43.9	0.496606	0.7	-0.302	85.4284	50.2	0.567873	0.7	-0.302	88.9163	48.8	0.552036	0.7	-0.302	87.7547	56.1	0.634615	0.7	-0.302	84.7469	49.7	0.562217	0.7	-0.302	89.5643	52.4	0.59276	0.7	-0.302	85.543	FALSE	FALSE	FALSE
61	female	35	0.395928	0.7	-0.302	132.436	45	0.50905	0.7	-0.302	68.6052	51	0.576923	0.7	-0.302	98.2533	71	0.803167	0.7	-0.302	65.3515	74.3	0.840498	0.7	-0.302	75.9359	78.5	0.888009	0.7	-0.302	66.5582	73	0.825792	0.7	-0.302	76.9816	80.6	0.911765	0.7	-0.302	64.0647	85	0.961538	0.7	-0.302	65.1339	FALSE	FALSE	FALSE
62	female	44.2	0.5	0.7	-0.302	128.828	49.9	0.56448	0.7	-0.302	68.0058	57.6	0.651584	0.7	-0.302	95.0615	67.4	0.762443	0.7	-0.302	70.9569	54.8	0.61991	0.7	-0.302	94.7479	56	0.633484	0.7	-0.302	81.1837	97	1.09729	0.7	-0.302	49.9741	55	0.622172	0.7	-0.302	107.837	80.6	0.911765	0.7	-0.302	52.8785	FALSE	FALSE	FALSE
63	female	57.3	0.64819	0.7	-0.302	116.986	95.8	1.08371	0.7	-0.302	40.6005	87.8	0.993213	0.7	-0.302	72.4925	85.2	0.963801	0.7	-0.302	61.6337	72.3	0.817873	0.7	-0.302	80.2989	70.1	0.792986	0.7	-0.302	74.1992	76.3	0.863122	0.7	-0.302	69.6156	50.1	0.566742	0.7	-0.302	98.1642	71.7	0.811086	0.7	-0.302	64.6224	FALSE	TRUE	FALSE
64	female	43.5	0.492081	0.7	-0.302	130.644	59.8	0.676471	0.7	-0.302	63.6653	55	0.622172	0.7	-0.302	99.0345	70.1	0.792986	0.7	-0.302	66.038	68.1	0.770362	0.7	-0.302	83.9466	53.4	0.604072	0.7	-0.302	88.0803	98.5	1.11425	0.7	-0.302	47.0024	49.9	0.56448	0.7	-0.302	113.124	66.4	0.751131	0.7	-0.302	64.565	FALSE	FALSE	FALSE
65	female	64.8	0.733032	0.7	-0.302	95.8424	70	0.791855	0.7	-0.302	67.4777	71.2	0.80543	0.7	-0.302	78.8706	68.1	0.770362	0.7	-0.302	77.5072	69	0.780543	0.7	-0.302	76.9453	73.4	0.830317	0.7	-0.302	71.6941	79	0.893665	0.7	-0.302	67.8188	70.3	0.795249	0.7	-0.302	79.9141	68.3	0.772624	0.7	-0.302	76.7353	FALSE	FALSE	FALSE
66	male	93.3	1.05543	0.9	-0.302	89.7384	107.3	1.2138	0.9	-0.302	56.7568	111	1.25566	0.9	-0.302	66.9012	104	1.17647	0.9	-0.302	67.9175	98.9	1.11878	0.9	-0.302	71.6871	137.1	1.5509	0.9	-0.302	47.3205	112	1.26697	0.9	-0.302	70.1855	164	1.8552	0.9	-0.302	38.5246	146	1.65158	0.9	-0.302	53.9316	FALSE	TRUE	FALSE
67	male	76.3	0.863122	0.9	-0.302	109.46	71.4	0.807692	0.9	-0.302	74.2725	66.4	0.751131	0.9	-0.302	94.4915	63.5	0.718326	0.9	-0.302	84.4575	62.6	0.708145	0.9	-0.302	90.2843	77.2	0.873303	0.9	-0.302	81.7295	73.5	0.831448	0.9	-0.302	87.4837	71.7	0.811086	0.9	-0.302	85.0427	158	1.78733	0.9	-0.302	36.731	FALSE	FALSE	FALSE
68	male	69.7	0.788462	0.9	-0.302	111.839	63.6	0.719457	0.9	-0.302	75.7837	70.8	0.800905	0.9	-0.302	91.8112	64.8	0.733032	0.9	-0.302	85.3532	72.3	0.817873	0.9	-0.302	85.9605	60.1	0.679864	0.9	-0.302	90.552	78	0.882353	0.9	-0.302	81.3399	66.4	0.751131	0.9	-0.302	90.4281	80.6	0.911765	0.9	-0.302	79.666	FALSE	FALSE	FALSE
69	female	34.4	0.38914	0.7	-0.302	136.415	46.8	0.529412	0.7	-0.302	66.14	43.3	0.489819	0.7	-0.302	104.827	50.3	0.569005	0.7	-0.302	78.7635	48.6	0.549774	0.7	-0.302	93.5905	52.1	0.589367	0.7	-0.302	83.5724	52.4	0.59276	0.7	-0.302	88.791	50.6	0.572398	0.7	-0.302	86.8676	71.7	0.811086	0.7	-0.302	69.3259	FALSE	FALSE	FALSE
70	female	268.1	3.03281	0.7	-0.302	16.2392	305.4	3.45475	0.7	-0.302	18.8992	351.5	3.97624	0.7	-0.302	15.7033	209	2.36425	0.7	-0.302	29.8922	211	2.38688	0.7	-0.302	27.0564	301	3.40498	0.7	-0.302	17.98	255	2.88462	0.7	-0.302	23.2133	288	3.25792	0.7	-0.302	19.4168	351.5	3.97624	0.7	-0.302	15.6528	TRUE	TRUE	TRUE
71	female	25.9	0.292986	0.7	-0.302	159.147	17.9	0.202489	0.7	-0.302	76.7568	44.5	0.503394	0.7	-0.302	97.322	43.9	0.496606	0.7	-0.302	85.9894	45.7	0.516968	0.7	-0.302	91.1557	47.4	0.536199	0.7	-0.302	87.305	51	0.576923	0.7	-0.302	87.4659	49.9	0.56448	0.7	-0.302	87.9557	50.6	0.572398	0.7	-0.302	87.3201	FALSE	FALSE	FALSE
72	male	55.3	0.625566	0.9	-0.302	127.513	57.3	0.64819	0.9	-0.302	70.945	68.4	0.773756	0.9	-0.302	95.6067	66.1	0.747738	0.9	-0.302	82.8635	73.2	0.828054	0.9	-0.302	86.9763	59.9	0.677602	0.9	-0.302	90.0724	74.3	0.840498	0.9	-0.302	82.7891	63.8	0.721719	0.9	-0.302	90.7044	70.2	0.794118	0.9	-0.302	83.8902	FALSE	FALSE	FALSE
73	female	63.2	0.714932	0.7	-0.302	119.071	43.9	0.496606	0.7	-0.302	75.1105	51.3	0.580317	0.7	-0.302	94.1905	53.4	0.604072	0.7	-0.302	82.6437	60.7	0.686652	0.7	-0.302	85.4264	72.1	0.815611	0.7	-0.302	69.4847	70	0.791855	0.7	-0.302	79.4973	67	0.757919	0.7	-0.302	78.7292	63.1	0.713801	0.7	-0.302	85.0091	FALSE	FALSE	FALSE
74	male	67.1	0.75905	0.9	-0.302	118.107	71	0.803167	0.9	-0.302	70.5036	65.7	0.743213	0.9	-0.302	97.0427	61.3	0.693439	0.9	-0.302	84.018	66.7	0.754525	0.9	-0.302	88.8135	60.8	0.687783	0.9	-0.302	88.6489	73.7	0.83371	0.9	-0.302	83.7301	58.2	0.658371	0.9	-0.302	92.712	63.8	0.721719	0.9	-0.302	85.276	FALSE	FALSE	FALSE
75	male	59.9	0.677602	0.9	-0.302	115.437	67.4	0.762443	0.9	-0.302	72.8194	62.1	0.702489	0.9	-0.302	97.2968	76.8	0.868778	0.9	-0.302	78.3645	79.2	0.895928	0.9	-0.302	87.3414	64.5	0.729638	0.9	-0.302	87.8823	78.6	0.88914	0.9	-0.302	82.5106	86.7	0.980769	0.9	-0.302	76.6721	90.2	1.02036	0.9	-0.302	75.8197	FALSE	FALSE	FALSE
76	female	53.1	0.600679	0.7	-0.302	122.993	58.2	0.658371	0.7	-0.302	67.3168	60.4	0.683258	0.7	-0.302	94.111	45.1	0.510181	0.7	-0.302	87.0123	50.3	0.569005	0.7	-0.302	87.9918	56.8	0.642534	0.7	-0.302	84.3057	52.3	0.591629	0.7	-0.302	88.438	54.2	0.613122	0.7	-0.302	85.2702	60.8	0.687783	0.7	-0.302	84.0006	FALSE	FALSE	FALSE
77	female	76.9	0.86991	0.7	-0.302	81.2088	70.1	0.792986	0.7	-0.302	73.7805	72.3	0.817873	0.7	-0.302	74.4562	69.9	0.790724	0.7	-0.302	77.2092	86.8	0.9819	0.7	-0.302	58.5305	98	1.1086	0.7	-0.302	56.8311	56	0.633484	0.7	-0.302	102.774	60.8	0.687783	0.7	-0.302	75.3364	66.4	0.751131	0.7	-0.302	81.6701	FALSE	FALSE	FALSE
78	female	48.8	0.552036	0.7	-0.302	133.861	52.9	0.598416	0.7	-0.302	64.7578	60.1	0.679864	0.7	-0.302	95.7646	57.3	0.64819	0.7	-0.302	80.1148	40.3	0.455882	0.7	-0.302	98.2073	50.7	0.573529	0.7	-0.302	81.8777	51.1	0.578054	0.7	-0.302	90.4151	54.4	0.615385	0.7	-0.302	84.1344	65.2	0.737557	0.7	-0.302	79.0322	FALSE	FALSE	FALSE
79	female	45	0.50905	0.7	-0.302	125.865	50.9	0.575792	0.7	-0.302	68.8564	57.1	0.645928	0.7	-0.302	94.8093	69.7	0.788462	0.7	-0.302	68.2635	96	1.08597	0.7	-0.302	54.8331	65.7	0.743213	0.7	-0.302	93.9649	70.1	0.792986	0.7	-0.302	68.1533	79	0.893665	0.7	-0.302	69.3288	99.4	1.12443	0.7	-0.302	52.2429	FALSE	FALSE	FALSE
80	male	105.1	1.18891	0.9	-0.302	70.4909	99.9	1.13009	0.9	-0.302	69.7023	111	1.25566	0.9	-0.302	61.726	99.8	1.12896	0.9	-0.302	73.6958	100.7	1.13914	0.9	-0.302	67.6758	122	1.38009	0.9	-0.302	55.8081	116	1.31222	0.9	-0.302	63.8314	112.5	1.27262	0.9	-0.302	62.9985	120	1.35747	0.9	-0.302	58.6064	FALSE	FALSE	FALSE
81	male	48.8	0.552036	0.9	-0.302	139.852	86.4	0.977376	0.9	-0.302	53.8968	63	0.71267	0.9	-0.302	108.974	70.2	0.794118	0.9	-0.302	74.88	61.3	0.693439	0.9	-0.302	96.4348	68.9	0.779412	0.9	-0.302	81.4113	62.7	0.709276	0.9	-0.302	91.9667	78.5	0.888009	0.9	-0.302	80.472	77.1	0.872172	0.9	-0.302	86.9065	FALSE	TRUE	FALSE
82	female	66.1	0.747738	0.7	-0.302	110.906	58.5	0.661765	0.7	-0.302	72.4598	69.7	0.788462	0.7	-0.302	78.4431	68.9	0.779412	0.7	-0.302	76.632	76.8	0.868778	0.7	-0.302	68.0349	70.3	0.795249	0.7	-0.302	79.8067	69.9	0.790724	0.7	-0.302	74.6823	67	0.757919	0.7	-0.302	81.1225	71	0.803167	0.7	-0.302	72.6986	FALSE	FALSE	FALSE
83	female	66.1	0.747738	0.7	-0.302	106.959	47	0.531674	0.7	-0.302	79.335	72.9	0.824661	0.7	-0.302	71.2183	57.4	0.649321	0.7	-0.302	93.279	55	0.622172	0.7	-0.302	82.3758	59.5	0.673077	0.7	-0.302	86.0864	49.7	0.562217	0.7	-0.302	88.8212	70.1	0.792986	0.7	-0.302	70.3688	72.9	0.824661	0.7	-0.302	75.3024	FALSE	FALSE	FALSE
84	female	46.4	0.524887	0.7	-0.302	122.032	56.6	0.640271	0.7	-0.302	68.293	55.6	0.628959	0.7	-0.302	95.91	60.7	0.686652	0.7	-0.302	78.6611	53.2	0.60181	0.7	-0.302	91.127	64	0.723982	0.7	-0.302	77.3745	63.5	0.718326	0.7	-0.302	85.0807	53.4	0.604072	0.7	-0.302	87.4612	72	0.81448	0.7	-0.302	68.7253	FALSE	FALSE	FALSE
85	male	76.8	0.868778	0.9	-0.302	110.852	67.9	0.7681	0.9	-0.302	74.7585	70.3	0.795249	0.9	-0.302	92.5965	67.1	0.75905	0.9	-0.302	84.0474	50.1	0.566742	0.9	-0.302	96.8132	56	0.633484	0.9	-0.302	86.4674	70.2	0.794118	0.9	-0.302	86.1302	78.3	0.885747	0.9	-0.302	83.511	84.9	0.960407	0.9	-0.302	78.1392	FALSE	FALSE	FALSE
86	female	49	0.554299	0.7	-0.302	126.371	78	0.882353	0.7	-0.302	49.0123	62.1	0.702489	0.7	-0.302	104.245	69.4	0.785068	0.7	-0.302	64.7068	60.3	0.682127	0.7	-0.302	95.6989	71	0.803167	0.7	-0.302	66.398	68.9	0.779412	0.7	-0.302	82.5932	63	0.71267	0.7	-0.302	83.1487	67.9	0.7681	0.7	-0.302	75.739	FALSE	TRUE	FALSE
87	female	45.8	0.5181	0.7	-0.302	118.026	38.2	0.432127	0.7	-0.302	78.843	48.9	0.553167	0.7	-0.302	93.3705	51.2	0.579186	0.7	-0.302	84.1284	50.1	0.566742	0.7	-0.302	89.6921	68	0.769231	0.7	-0.302	72.5904	70.5	0.797511	0.7	-0.302	77.3134	68.9	0.779412	0.7	-0.302	77.1723	76	0.859729	0.7	-0.302	68.664	FALSE	FALSE	FALSE
88	female	37.5	0.424208	0.7	-0.302	126.9	49.9	0.56448	0.7	-0.302	68.8261	47.8	0.540724	0.7	-0.302	100.057	59.8	0.676471	0.7	-0.302	77.0046	56.9	0.643665	0.7	-0.302	90.22	55.7	0.63009	0.7	-0.302	83.638	65.9	0.745475	0.7	-0.302	78.2671	56.8	0.642534	0.7	-0.302	89.5619	60.2	0.680995	0.7	-0.302	82.0335	FALSE	FALSE	FALSE
89	male	76.3	0.863122	0.9	-0.302	122.384	70.8	0.800905	0.9	-0.302	68.7114	71.9	0.813348	0.9	-0.302	95.494	70	0.791855	0.9	-0.302	81.4983	60.5	0.684389	0.9	-0.302	92.9139	80.1	0.906109	0.9	-0.302	79.0318	64.4	0.728507	0.9	-0.302	92.5868	73.3	0.829186	0.9	-0.302	81.8388	71.1	0.804299	0.9	-0.302	88.3052	FALSE	FALSE	FALSE
90	female	56	0.633484	0.7	-0.302	118.962	54.5	0.616516	0.7	-0.302	70.4088	59.7	0.675339	0.7	-0.302	92.6441	60.1	0.679864	0.7	-0.302	80.5164	90.2	1.02036	0.7	-0.302	54.7552	72.9	0.824661	0.7	-0.302	82.9815	72	0.81448	0.7	-0.302	70.6669	58	0.656109	0.7	-0.302	93.306	53	0.599548	0.7	-0.302	83.2885	FALSE	FALSE	FALSE
91	female	38.8	0.438914	0.7	-0.302	143.321	109.6	1.23982	0.7	-0.302	29.3268	88.7	1.00339	0.7	-0.302	76.8119	78	0.882353	0.7	-0.302	66.7061	66.1	0.747738	0.7	-0.302	86.6429	50	0.565611	0.7	-0.302	88.3536	46.8	0.529412	0.7	-0.302	89.1823	60.1	0.679864	0.7	-0.302	82.2687	58.7	0.664027	0.7	-0.302	86.4967	FALSE	TRUE	FALSE
92	female	50.8	0.574661	0.7	-0.302	126.68	65.4	0.739819	0.7	-0.302	60.4355	68.4	0.773756	0.7	-0.302	86.4659	58.8	0.665158	0.7	-0.302	84.2247	60.1	0.679864	0.7	-0.302	84.8447	78.4	0.886878	0.7	-0.302	63.0672	65.9	0.745475	0.7	-0.302	88.9491	103.7	1.17308	0.7	-0.302	43.9503	137	1.54977	0.7	-0.302	41.6269	FALSE	FALSE	FALSE
93	female	55	0.622172	0.7	-0.302	120.261	52.7	0.596154	0.7	-0.302	70.5544	60.3	0.682127	0.7	-0.302	92.2811	56.7	0.641403	0.7	-0.302	82.1301	57	0.644796	0.7	-0.302	87.343	55.4	0.626697	0.7	-0.302	85.2869	87.1	0.985294	0.7	-0.302	55.4327	57.3	0.64819	0.7	-0.302	102.956	61.3	0.693439	0.7	-0.302	75.0654	FALSE	FALSE	FALSE
94	female	64.9	0.734163	0.7	-0.302	112.309	62.9	0.711538	0.7	-0.302	69.2501	56.2	0.635747	0.7	-0.302	95.0323	71	0.803167	0.7	-0.302	66.6739	65.9	0.745475	0.7	-0.302	86.976	55.6	0.628959	0.7	-0.302	85.3888	76.2	0.861991	0.7	-0.302	65.038	71.1	0.804299	0.7	-0.302	80.2116	66.8	0.755656	0.7	-0.302	78.662	FALSE	FALSE	FALSE
95	female	41.3	0.467195	0.7	-0.302	133.756	50.1	0.566742	0.7	-0.302	65.8735	51.4	0.581448	0.7	-0.302	99.7013	48.9	0.553167	0.7	-0.302	82.0108	50	0.565611	0.7	-0.302	90.936	48.9	0.553167	0.7	-0.302	86.6057	52.6	0.595023	0.7	-0.302	87.0314	51.3	0.580317	0.7	-0.302	87.4598	53	0.599548	0.7	-0.302	86.3725	FALSE	FALSE	FALSE
96	female	37.6	0.425339	0.7	-0.302	132.339	51.4	0.581448	0.7	-0.302	65.9443	53.6	0.606335	0.7	-0.302	98.404	52	0.588235	0.7	-0.302	81.1547	48.8	0.552036	0.7	-0.302	92.0946	47.3	0.535068	0.7	-0.302	86.8521	59.6	0.674208	0.7	-0.302	83.6805	49.6	0.561086	0.7	-0.302	90.2152	55	0.622172	0.7	-0.302	83.9605	FALSE	FALSE	FALSE
97	male	89	1.00679	0.9	-0.302	92.2754	72.9	0.824661	0.9	-0.302	82.1331	71.4	0.807692	0.9	-0.302	88.0317	82.3	0.930995	0.9	-0.302	78.862	60.7	0.686652	0.9	-0.302	94.3557	69.9	0.790724	0.9	-0.302	82.1127	76.5	0.865385	0.9	-0.302	86.2274	67.4	0.762443	0.9	-0.302	87.3257	70	0.791855	0.9	-0.302	85.7455	FALSE	FALSE	FALSE
98	male	61	0.690045	0.9	-0.302	120.121	65.7	0.743213	0.9	-0.302	71.2762	60.9	0.688914	0.9	-0.302	98.8158	64.6	0.730769	0.9	-0.302	81.7911	58.7	0.664027	0.9	-0.302	93.5947	70.3	0.795249	0.9	-0.302	82.3603	70.5	0.797511	0.9	-0.302	88.2449	58.2	0.658371	0.9	-0.302	90.145	66.7	0.754525	0.9	-0.302	85.4929	FALSE	FALSE	FALSE
99	female	43.3	0.489819	0.7	-0.302	120.347	50	0.565611	0.7	-0.302	71.6456	51.8	0.585973	0.7	-0.302	95.9608	49.8	0.563348	0.7	-0.302	83.48	67.3	0.761312	0.7	-0.302	76.3925	71.5	0.808824	0.7	-0.302	74.2412	72.4	0.819005	0.7	-0.302	74.1202	70.1	0.792986	0.7	-0.302	77.106	71.4	0.807692	0.7	-0.302	74.0367	FALSE	FALSE	FALSE
100	male	70.6	0.798643	0.9	-0.302	116.184	59.9	0.677602	0.9	-0.302	75.1105	58.9	0.66629	0.9	-0.302	97.4651	59.7	0.675339	0.9	-0.302	84.4695	59.3	0.670814	0.9	-0.302	91.7662	47	0.531674	0.9	-0.302	94.0726	59.1	0.668552	0.9	-0.302	86.5342	56.3	0.636878	0.9	-0.302	92.027	60.1	0.679864	0.9	-0.302	87.1992	FALSE	FALSE	FALSE
101	female	69.9	0.790724	0.7	-0.302	103.459	72	0.81448	0.7	-0.302	62.2167	60.6	0.68552	0.7	-0.302	97.047	69	0.780543	0.7	-0.302	68.1405	76	0.859729	0.7	-0.302	72.6314	73.3	0.829186	0.7	-0.302	73.7643	80.1	0.906109	0.7	-0.302	65.8494	87.5	0.989819	0.7	-0.302	62.2127	71	0.803167	0.7	-0.302	81.7714	FALSE	FALSE	FALSE
102	female	164.9	1.86538	0.7	-0.302	34.3437	109	1.23303	0.7	-0.302	58.1399	99.9	1.13009	0.7	-0.302	55.6716	99.3	1.1233	0.7	-0.302	56.943	113	1.27828	0.7	-0.302	48.3784	111	1.25566	0.7	-0.302	52.1304	104	1.17647	0.7	-0.302	55.0686	156	1.76471	0.7	-0.302	33.2398	177	2.00226	0.7	-0.302	32.719	TRUE	TRUE	TRUE
103	male	82.2	0.929864	0.9	-0.302	115.664	66.9	0.756787	0.9	-0.302	72.8804	60.4	0.683258	0.9	-0.302	98.0786	60.1	0.679864	0.9	-0.302	83.9783	55.8	0.631222	0.9	-0.302	93.7538	59.8	0.676471	0.9	-0.302	86.3982	70.8	0.800905	0.9	-0.302	85.946	70	0.791855	0.9	-0.302	86.4844	56.7	0.641403	0.9	-0.302	91.8589	FALSE	FALSE	FALSE
104	male	73.7	0.83371	0.9	-0.302	123.83	67.4	0.762443	0.9	-0.302	69.1158	56.9	0.643665	0.9	-0.302	102.228	58.8	0.665158	0.9	-0.302	82.3809	51	0.576923	0.9	-0.302	97.2973	70	0.791855	0.9	-0.302	80.5894	39.9	0.451357	0.9	-0.302	105.958	64.5	0.729638	0.9	-0.302	78.2743	76.8	0.868778	0.9	-0.302	88.2063	FALSE	FALSE	FALSE
105	female	54.1	0.611991	0.7	-0.302	129.587	62	0.701357	0.7	-0.302	63.2793	59.9	0.677602	0.7	-0.302	96.7466	60.3	0.682127	0.7	-0.302	78.4093	70.1	0.792986	0.7	-0.302	75.0763	66.7	0.754525	0.7	-0.302	81.3609	54.7	0.618778	0.7	-0.302	88.8603	59.6	0.674208	0.7	-0.302	82.6418	71	0.803167	0.7	-0.302	72.0149	FALSE	FALSE	FALSE
106	male	110.6	1.25113	0.9	-0.302	67.8694	100.2	1.13348	0.9	-0.302	70.5935	99.3	1.1233	0.9	-0.302	70.1632	109	1.23303	0.9	-0.302	62.907	98.8	1.11765	0.9	-0.302	74.046	111	1.25566	0.9	-0.302	60.0808	104	1.17647	0.9	-0.302	70.8604	98.9	1.11878	0.9	-0.302	70.387	107	1.21041	0.9	-0.302	64.2312	FALSE	FALSE	FALSE
107	male	59.8	0.676471	0.9	-0.302	114.838	60	0.678733	0.9	-0.302	75.7038	64.2	0.726244	0.9	-0.302	94.6119	85	0.961538	0.9	-0.302	72.8235	73.7	0.83371	0.9	-0.302	92.3902	78	0.882353	0.9	-0.302	80.4153	69.2	0.782805	0.9	-0.302	89.8222	71.4	0.807692	0.9	-0.302	83.921	77.3	0.874434	0.9	-0.302	84.9956	FALSE	FALSE	FALSE
108	male	51.9	0.587104	0.9	-0.302	131.283	56.7	0.641403	0.9	-0.302	69.5214	60.2	0.680995	0.9	-0.302	100.25	66.7	0.754525	0.9	-0.302	80.2856	70	0.791855	0.9	-0.302	89.5832	71.4	0.807692	0.9	-0.302	84.0459	68.9	0.779412	0.9	-0.302	87.9321	76.8	0.868778	0.9	-0.302	83.0642	50.7	0.573529	0.9	-0.302	97.0574	FALSE	FALSE	FALSE
109	male	41.9	0.473982	0.9	-0.302	144.78	49.9	0.56448	0.9	-0.302	66.4384	59.9	0.677602	0.9	-0.302	102.345	52	0.588235	0.9	-0.302	85.4342	52.3	0.591629	0.9	-0.302	94.7441	56.7	0.641403	0.9	-0.302	87.2593	65.7	0.743213	0.9	-0.302	87.4391	74.3	0.840498	0.9	-0.302	84.1562	60.3	0.682127	0.9	-0.302	91.482	FALSE	FALSE	FALSE
110	female	18.2	0.205882	0.7	-0.302	155.487	41.9	0.473982	0.7	-0.302	60.7373	50.9	0.575792	0.7	-0.302	103.242	45.8	0.5181	0.7	-0.302	81.8273	52.4	0.59276	0.7	-0.302	89.7599	48.6	0.549774	0.7	-0.302	87.4038	62.1	0.702489	0.7	-0.302	82.1033	60	0.678733	0.7	-0.302	86.0148	50.7	0.573529	0.7	-0.302	88.3278	FALSE	FALSE	FALSE
111	female	40	0.452489	0.7	-0.302	123.217	68.1	0.770362	0.7	-0.302	58.8251	69.9	0.790724	0.7	-0.302	85.0921	61.8	0.699095	0.7	-0.302	83.6804	52.4	0.59276	0.7	-0.302	88.7314	60.4	0.683258	0.7	-0.302	82.3757	53	0.599548	0.7	-0.302	89.1472	78	0.882353	0.7	-0.302	61.78	71	0.803167	0.7	-0.302	81.9918	FALSE	TRUE	FALSE
112	female	53.8	0.608597	0.7	-0.302	118.671	56	0.633484	0.7	-0.302	69.9606	59.8	0.676471	0.7	-0.302	92.8557	58.3	0.659502	0.7	-0.302	81.1523	56.2	0.635747	0.7	-0.302	88.2517	55.3	0.625566	0.7	-0.302	84.8526	69.7	0.788462	0.7	-0.302	72.6243	59.8	0.676471	0.7	-0.302	91.3301	76	0.859729	0.7	-0.302	62.8766	FALSE	FALSE	FALSE
113	male	54.4	0.615385	0.9	-0.302	130.89	57.8	0.653846	0.9	-0.302	69.2886	66.8	0.755656	0.9	-0.302	97.2897	55.8	0.631222	0.9	-0.302	86.3047	70.1	0.792986	0.9	-0.302	86.2545	59.6	0.674208	0.9	-0.302	90.6149	78.3	0.885747	0.9	-0.302	81.2139	62.1	0.702489	0.9	-0.302	92.3475	59.7	0.675339	0.9	-0.302	87.2012	FALSE	FALSE	FALSE
114	male	54.4	0.615385	0.9	-0.302	120.451	104.5	1.18213	0.9	-0.302	48.3998	59.6	0.674208	0.9	-0.302	114.669	50.3	0.569005	0.9	-0.302	79.9288	55.1	0.623303	0.9	-0.302	96.5122	50.1	0.566742	0.9	-0.302	89.5915	78.1	0.883484	0.9	-0.302	81.7956	49.9	0.56448	0.9	-0.302	98.2972	53.7	0.607466	0.9	-0.302	86.765	FALSE	TRUE	FALSE
115	male	33.2	0.375566	0.9	-0.302	147.882	95.2	1.07692	0.9	-0.302	45.6381	56.2	0.635747	0.9	-0.302	118.743	61.1	0.691176	0.9	-0.302	73.4831	79.8	0.902715	0.9	-0.302	89.586	67.2	0.760181	0.9	-0.302	85.5973	72.3	0.817873	0.9	-0.302	85.8301	73.3	0.829186	0.9	-0.302	85.3511	70.1	0.792986	0.9	-0.302	86.7676	FALSE	TRUE	FALSE
116	male	65	0.735294	0.9	-0.302	121.414	68.7	0.777149	0.9	-0.302	69.7585	64.8	0.733032	0.9	-0.302	97.9003	70	0.791855	0.9	-0.302	80.2877	76.9	0.86991	0.9	-0.302	87.0745	80.6	0.911765	0.9	-0.302	81.3451	89.7	1.01471	0.9	-0.302	74.1408	98.9	1.11878	0.9	-0.302	68.9654	138	1.56109	0.9	-0.302	47.7519	FALSE	FALSE	FALSE
117	male	62.5	0.707014	0.9	-0.302	117.877	59.9	0.677602	0.9	-0.302	74.324	67.7	0.765837	0.9	-0.302	93.9097	73.7	0.83371	0.9	-0.302	81.0349	80.1	0.906109	0.9	-0.302	85.0917	70.1	0.792986	0.9	-0.302	86.9076	55.1	0.623303	0.9	-0.302	92.4128	70	0.791855	0.9	-0.302	83.0751	83	0.938914	0.9	-0.302	80.5085	FALSE	FALSE	FALSE
118	male	67.5	0.763575	0.9	-0.302	103.06	66.3	0.75	0.9	-0.302	79.0379	60.4	0.683258	0.9	-0.302	94.3937	74.7	0.845023	0.9	-0.302	80.4632	64.3	0.727376	0.9	-0.302	91.8093	63.7	0.720588	0.9	-0.302	85.7967	70.3	0.795249	0.9	-0.302	86.453	66.7	0.754525	0.9	-0.302	87.4786	73.4	0.830317	0.9	-0.302	84.4457	FALSE	FALSE	FALSE
119	female	236	2.66968	0.7	-0.302	21.5238	199	2.25113	0.7	-0.302	30.5766	129	1.45928	0.7	-0.302	48.6243	102.8	1.1629	0.7	-0.302	57.0719	150	1.69683	0.7	-0.302	34.4102	101	1.14253	0.7	-0.302	63.6826	117	1.32353	0.7	-0.302	44.4957	90.9	1.02828	0.7	-0.302	67.8717	114	1.28959	0.7	-0.302	44.724	TRUE	TRUE	TRUE
120	male	53.8	0.608597	0.9	-0.302	135.062	62.5	0.707014	0.9	-0.302	65.9386	54.4	0.615385	0.9	-0.302	105.693	56.2	0.635747	0.9	-0.302	81.7335	55	0.622172	0.9	-0.302	95.4874	59.9	0.677602	0.9	-0.302	85.4286	60.2	0.680995	0.9	-0.302	90.8065	97	1.09729	0.9	-0.302	63.6395	136.1	1.53959	0.9	-0.302	50.1882	FALSE	FALSE	FALSE
121	male	47.4	0.536199	0.9	-0.302	133.917	50.2	0.567873	0.9	-0.302	70.9535	52.6	0.595023	0.9	-0.302	103.494	60.8	0.687783	0.9	-0.302	80.9136	50.1	0.566742	0.9	-0.302	98.7186	55.3	0.625566	0.9	-0.302	85.774	98.1	1.10973	0.9	-0.302	64.7803	98.7	1.11652	0.9	-0.302	73.2773	118	1.33484	0.9	-0.302	56.0972	FALSE	FALSE	FALSE
122	male	48.7	0.550905	0.9	-0.302	122.541	85.4	0.966063	0.9	-0.302	60.868	52.7	0.596154	0.9	-0.302	110.13	50.4	0.570136	0.9	-0.302	82.1678	63.5	0.718326	0.9	-0.302	91.1853	59.8	0.676471	0.9	-0.302	87.7894	56.7	0.641403	0.9	-0.302	91.1163	98.7	1.11652	0.9	-0.302	62.2065	124	1.40271	0.9	-0.302	56.6234	FALSE	FALSE	FALSE
123	female	69.1	0.781674	0.7	-0.302	78.9957	71.4	0.807692	0.7	-0.302	73.1717	66.3	0.75	0.7	-0.302	82.9269	54.4	0.615385	0.7	-0.302	88.1454	71.3	0.806561	0.7	-0.302	69.2405	69.8	0.789593	0.7	-0.302	79.892	52.5	0.593891	0.7	-0.302	90.7945	76.8	0.868778	0.7	-0.302	62.2986	73.4	0.830317	0.7	-0.302	78.5316	FALSE	FALSE	FALSE
124	male	119.8	1.3552	0.9	-0.302	57.329	134.3	1.51923	0.9	-0.302	53.0377	107.7	1.21833	0.9	-0.302	70.9918	127	1.43665	0.9	-0.302	52.0965	139	1.5724	0.9	-0.302	52.5765	111	1.25566	0.9	-0.302	68.6634	129	1.45928	0.9	-0.302	51.8745	102.8	1.1629	0.9	-0.302	75.6165	98.9	1.11878	0.9	-0.302	68.3354	TRUE	TRUE	FALSE
125	female	54.1	0.611991	0.7	-0.302	110.928	48.8	0.552036	0.7	-0.302	76.5275	59	0.667421	0.7	-0.302	89.5031	58.7	0.664027	0.7	-0.302	82.6912	71.7	0.811086	0.7	-0.302	71.1502	76	0.859729	0.7	-0.302	71.2845	79.2	0.895928	0.7	-0.302	67.7858	50.6	0.572398	0.7	-0.302	98.9904	69.9	0.790724	0.7	-0.302	66.283	FALSE	FALSE	FALSE
126	female	74.7	0.845023	0.7	-0.302	91.2299	78.5	0.888009	0.7	-0.302	60.5191	72.1	0.815611	0.7	-0.302	81.1267	69.4	0.785068	0.7	-0.302	74.7125	66.4	0.751131	0.7	-0.302	81.9875	63.4	0.717195	0.7	-0.302	82.8309	50.3	0.569005	0.7	-0.302	90.31	66.1	0.747738	0.7	-0.302	74.8133	94.5	1.069	0.7	-0.302	53.6487	FALSE	FALSE	FALSE
127	female	38	0.429864	0.7	-0.302	136.47	56	0.633484	0.7	-0.302	62.6292	59.7	0.675339	0.7	-0.302	97.2367	78.5	0.888009	0.7	-0.302	58.2999	50.6	0.572398	0.7	-0.302	105.006	76.3	0.863122	0.7	-0.302	57.4774	62.7	0.709276	0.7	-0.302	97.7644	60.1	0.679864	0.7	-0.302	77.9927	71.5	0.808824	0.7	-0.302	73.506	FALSE	FALSE	FALSE
128	male	76.2	0.861991	0.9	-0.302	105.661	70.1	0.792986	0.9	-0.302	76.4717	69	0.780543	0.9	-0.302	92.133	67	0.757919	0.9	-0.302	84.328	54.2	0.613122	0.9	-0.302	94.3756	62.2	0.70362	0.9	-0.302	85.048	49.7	0.562217	0.9	-0.302	96.4458	57	0.644796	0.9	-0.302	86.2032	50	0.565611	0.9	-0.302	95.5815	FALSE	FALSE	FALSE
129	female	60.8	0.687783	0.7	-0.302	112.515	53.4	0.604072	0.7	-0.302	73.7422	63.8	0.721719	0.7	-0.302	86.5338	70.1	0.792986	0.7	-0.302	71.3771	59.9	0.677602	0.7	-0.302	91.9949	50.1	0.566742	0.7	-0.302	85.4096	69.9	0.790724	0.7	-0.302	72.1247	65.9	0.745475	0.7	-0.302	84.0769	70.4	0.79638	0.7	-0.302	72.1056	FALSE	FALSE	FALSE
130	female	43.3	0.489819	0.7	-0.302	131.234	54.1	0.611991	0.7	-0.302	65.3803	60.1	0.679864	0.7	-0.302	95.3946	53.4	0.604072	0.7	-0.302	82.0271	63.8	0.721719	0.7	-0.302	82.1879	60.3	0.682127	0.7	-0.302	85.8402	53.8	0.608597	0.7	-0.302	86.8531	63.2	0.714932	0.7	-0.302	80.6673	57.5	0.650452	0.7	-0.302	87.9091	FALSE	FALSE	FALSE
131	female	54.4	0.615385	0.7	-0.302	126.162	123	1.3914	0.7	-0.302	28.4117	58.8	0.665158	0.7	-0.302	120.849	54.1	0.611991	0.7	-0.302	69.7422	67	0.757919	0.7	-0.302	83.6536	60.8	0.687783	0.7	-0.302	84.8494	68.7	0.777149	0.7	-0.302	73.8962	69.8	0.789593	0.7	-0.302	77.6119	70.3	0.795249	0.7	-0.302	75.1921	FALSE	TRUE	FALSE
132	female	52.6	0.595023	0.7	-0.302	122.847	77.2	0.873303	0.7	-0.302	50.7223	60.3	0.682127	0.7	-0.302	104.395	63	0.71267	0.7	-0.302	72.6053	60.8	0.687783	0.7	-0.302	90.8846	59.8	0.676471	0.7	-0.302	81.5254	67.8	0.766968	0.7	-0.302	76.643	63.1	0.713801	0.7	-0.302	86.1192	63.2	0.714932	0.7	-0.302	81.0363	FALSE	TRUE	FALSE
133	male	58.7	0.664027	0.9	-0.302	132.283	60.1	0.679864	0.9	-0.302	67.8862	64.6	0.730769	0.9	-0.302	99.1395	68.9	0.779412	0.9	-0.302	80.0533	57.3	0.64819	0.9	-0.302	95.3039	58.7	0.664027	0.9	-0.302	86.0504	69.4	0.785068	0.9	-0.302	86.6533	71	0.803167	0.9	-0.302	85.7368	78.1	0.883484	0.9	-0.302	83.7803	FALSE	FALSE	FALSE
134	female	86	0.972851	0.7	-0.302	74.768	86.7	0.980769	0.7	-0.302	59.5082	85	0.961538	0.7	-0.302	67.006	79	0.893665	0.7	-0.302	69.8252	62.7	0.709276	0.7	-0.302	90.5376	73.2	0.828054	0.7	-0.302	66.0986	66.3	0.75	0.7	-0.302	86.6562	68.4	0.773756	0.7	-0.302	73.4552	66.9	0.756787	0.7	-0.302	81.8907	FALSE	TRUE	FALSE
135	male	72	0.81448	0.9	-0.302	114.102	80.4	0.909502	0.9	-0.302	68.9645	60	0.678733	0.9	-0.302	100.698	86.7	0.980769	0.9	-0.302	68.4718	60.9	0.688914	0.9	-0.302	100.554	56.8	0.642534	0.9	-0.302	84.1176	68.1	0.770362	0.9	-0.302	88.2034	67.3	0.761312	0.9	-0.302	86.2978	63.8	0.721719	0.9	-0.302	88.7465	FALSE	FALSE	FALSE
136	female	53.8	0.608597	0.7	-0.302	115.03	50.7	0.573529	0.7	-0.302	73.7442	56.3	0.636878	0.7	-0.302	92.3633	51.9	0.587104	0.7	-0.302	84.3106	59.6	0.674208	0.7	-0.302	85.0137	50.2	0.567873	0.7	-0.302	89.1459	57.8	0.653846	0.7	-0.302	83.2627	50	0.565611	0.7	-0.302	90.2307	59.9	0.677602	0.7	-0.302	81.8163	FALSE	FALSE	FALSE
137	female	92.3	1.04412	0.7	-0.302	68.3774	63	0.71267	0.7	-0.302	90.8348	49.7	0.562217	0.7	-0.302	86.2366	56.8	0.642534	0.7	-0.302	85.231	77.7	0.878959	0.7	-0.302	63.5966	50.7	0.573529	0.7	-0.302	101.543	67.2	0.760181	0.7	-0.302	68.3971	59.3	0.670814	0.7	-0.302	94.0011	99	1.11991	0.7	-0.302	45.0286	FALSE	FALSE	FALSE
138	female	90.2	1.02036	0.7	-0.302	69.2373	81.1	0.917421	0.7	-0.302	66.7288	81.5	0.921946	0.7	-0.302	67.379	73.3	0.829186	0.7	-0.302	76.2136	88.2	0.997738	0.7	-0.302	57.774	65.7	0.743213	0.7	-0.302	92.2618	73.2	0.828054	0.7	-0.302	65.3936	76	0.859729	0.7	-0.302	73.8829	70.3	0.795249	0.7	-0.302	76.9563	FALSE	FALSE	FALSE
139	female	37.6	0.425339	0.7	-0.302	132.339	51.2	0.579186	0.7	-0.302	66.022	55.3	0.625566	0.7	-0.302	97.4334	52.6	0.595023	0.7	-0.302	81.3637	48.4	0.547511	0.7	-0.302	92.2039	53.2	0.60181	0.7	-0.302	83.766	63.9	0.722851	0.7	-0.302	81.1512	65.2	0.737557	0.7	-0.302	80.5122	67.4	0.762443	0.7	-0.302	77.6771	FALSE	FALSE	FALSE
140	female	94.6	1.07014	0.7	-0.302	66.5254	88.7	1.00339	0.7	-0.302	60.9474	95	1.07466	0.7	-0.302	58.1114	86	0.972851	0.7	-0.302	66.6486	80.9	0.915158	0.7	-0.302	68.013	69.9	0.790724	0.7	-0.302	80.366	79	0.893665	0.7	-0.302	64.258	67.9	0.7681	0.7	-0.302	85.1812	76.3	0.863122	0.7	-0.302	65.0196	FALSE	FALSE	TRUE
141	female	49.4	0.558824	0.7	-0.302	125.528	58.9	0.66629	0.7	-0.302	66.0251	56.9	0.643665	0.7	-0.302	96.5958	35	0.395928	0.7	-0.302	92.4958	99.3	1.1233	0.7	-0.302	45.2874	59.5	0.673077	0.7	-0.302	108.42	72.5	0.820136	0.7	-0.302	59.8272	47.2	0.533937	0.7	-0.302	106.221	82.7	0.93552	0.7	-0.302	51.789	FALSE	FALSE	FALSE
142	female	79.9	0.903846	0.7	-0.302	89.7269	70.1	0.792986	0.7	-0.302	69.9736	69.7	0.788462	0.7	-0.302	79.6655	72.8	0.823529	0.7	-0.302	71.1892	79.2	0.895928	0.7	-0.302	67.826	64	0.723982	0.7	-0.302	89.4405	50.2	0.567873	0.7	-0.302	86.725	69.7	0.788462	0.7	-0.302	71.7835	63.7	0.720588	0.7	-0.302	87.7594	FALSE	FALSE	FALSE
143	female	73.5	0.831448	0.7	-0.302	94.4325	50.7	0.573529	0.7	-0.302	83.8226	55.7	0.63009	0.7	-0.302	87.0328	50.8	0.574661	0.7	-0.302	87.7182	79.5	0.899321	0.7	-0.302	60.9229	99.3	1.1233	0.7	-0.302	55.1133	85.4	0.966063	0.7	-0.302	68.4759	111.1	1.25679	0.7	-0.302	45.9555	88.7	1.00339	0.7	-0.302	69.265	FALSE	FALSE	FALSE
144	male	86.5	0.978507	0.9	-0.302	94.7108	79.1	0.894796	0.9	-0.302	78.9286	80.7	0.912896	0.9	-0.302	85.4451	70.9	0.802036	0.9	-0.302	86.4202	66.1	0.747738	0.9	-0.302	87.7356	80.1	0.906109	0.9	-0.302	81.6185	69.8	0.789593	0.9	-0.302	88.9205	72	0.81448	0.9	-0.302	84.18	73.4	0.830317	0.9	-0.302	86.196	FALSE	FALSE	FALSE
145	female	55.9	0.632353	0.7	-0.302	126.549	61	0.690045	0.7	-0.302	64.9169	59	0.667421	0.7	-0.302	96.2051	55.1	0.623303	0.7	-0.302	80.8459	60.1	0.679864	0.7	-0.302	86.6465	71	0.803167	0.7	-0.302	70.2434	71.4	0.807692	0.7	-0.302	77.265	84.9	0.960407	0.7	-0.302	60.085	87	0.984163	0.7	-0.302	64.9285	FALSE	FALSE	FALSE
146	female	69.1	0.781674	0.7	-0.302	101.165	70.1	0.792986	0.7	-0.302	65.1688	76.3	0.863122	0.7	-0.302	73.6373	91.8	1.03846	0.7	-0.302	55.9555	82.2	0.929864	0.7	-0.302	71.3126	68	0.769231	0.7	-0.302	81.3808	78.5	0.888009	0.7	-0.302	64.342	78.9	0.892534	0.7	-0.302	71.0997	80	0.904977	0.7	-0.302	67.0502	FALSE	FALSE	FALSE
147	female	66	0.746606	0.7	-0.302	105.051	79.2	0.895928	0.7	-0.302	54.9458	60.5	0.684389	0.7	-0.302	101.587	50.3	0.569005	0.7	-0.302	80.3667	65.9	0.745475	0.7	-0.302	79.8758	60.5	0.684389	0.7	-0.302	86.9964	70.9	0.802036	0.7	-0.302	70.2094	97	1.09729	0.7	-0.302	53.504	76.9	0.86991	0.7	-0.302	78.4372	FALSE	TRUE	FALSE
148	female	79.9	0.903846	0.7	-0.302	87.3064	76.1	0.86086	0.7	-0.302	64.3683	83.1	0.940045	0.7	-0.302	66.7987	69.9	0.790724	0.7	-0.302	80.9752	80.1	0.906109	0.7	-0.302	62.9615	70.3	0.795249	0.7	-0.302	82.365	70.1	0.792986	0.7	-0.302	73.2518	76.3	0.863122	0.7	-0.302	70.027	91.8	1.03846	0.7	-0.302	57.2261	FALSE	FALSE	FALSE
149	female	34.1	0.385747	0.7	-0.302	135.971	98.5	1.11425	0.7	-0.302	34.8954	74.4	0.841629	0.7	-0.302	91.6239	69.7	0.788462	0.7	-0.302	69.6294	69.8	0.789593	0.7	-0.302	79.699	70.4	0.79638	0.7	-0.302	74.0959	67.9	0.7681	0.7	-0.302	80.1256	70.1	0.792986	0.7	-0.302	74.2792	72	0.81448	0.7	-0.302	74.5969	FALSE	TRUE	FALSE
150	male	105.9	1.19796	0.9	-0.302	83.9665	99	1.11991	0.9	-0.302	64.7986	107.3	1.2138	0.9	-0.302	66.2798	132	1.49321	0.9	-0.302	51.2167	122	1.38009	0.9	-0.302	61.8235	101	1.14253	0.9	-0.302	72.6023	73.4	0.830317	0.9	-0.302	92.6315	126	1.42534	0.9	-0.302	45.9705	87.8	0.993213	0.9	-0.302	94.7899	FALSE	FALSE	FALSE
151	male	83.7	0.946833	0.9	-0.302	107.577	79	0.893665	0.9	-0.302	72.8865	80.1	0.906109	0.9	-0.302	89.515	96	1.08597	0.9	-0.302	64.9555	87.9	0.994344	0.9	-0.302	84.1182	72.9	0.824661	0.9	-0.302	86.4073	88.4	1	0.9	-0.302	73.1127	84.1	0.951357	0.9	-0.302	84.3119	90.3	1.02149	0.9	-0.302	72.2054	FALSE	FALSE	FALSE
152	male	56.4	0.638009	0.9	-0.302	129.395	73.5	0.831448	0.9	-0.302	65.0401	60.8	0.687783	0.9	-0.302	102.775	53.2	0.60181	0.9	-0.302	84.621	49.2	0.556561	0.9	-0.302	96.998	55.6	0.628959	0.9	-0.302	86.5552	77.2	0.873303	0.9	-0.302	83.6472	72.3	0.817873	0.9	-0.302	86.8774	71.2	0.80543	0.9	-0.302	85.5446	FALSE	FALSE	FALSE
153	male	79.3	0.897059	0.9	-0.302	107.728	78	0.882353	0.9	-0.302	73.0991	74.3	0.840498	0.9	-0.302	92.0065	67.9	0.7681	0.9	-0.302	84.055	67.3	0.761312	0.9	-0.302	88.5533	69.3	0.783937	0.9	-0.302	85.352	60.1	0.679864	0.9	-0.302	90.8954	76.7	0.867647	0.9	-0.302	81.5795	67.8	0.766968	0.9	-0.302	89.7264	FALSE	FALSE	FALSE
154	male	53.2	0.60181	0.9	-0.302	95.9998	52.4	0.59276	0.9	-0.302	88.6674	60.3	0.682127	0.9	-0.302	88.951	62.7	0.709276	0.9	-0.302	87.7538	57.8	0.653846	0.9	-0.302	90.6092	59.8	0.676471	0.9	-0.302	88.1045	52.1	0.589367	0.9	-0.302	93.2915	59.8	0.676471	0.9	-0.302	86.647	66.4	0.751131	0.9	-0.302	87.4922	FALSE	FALSE	FALSE
155	female	50.7	0.573529	0.7	-0.302	124.766	55.8	0.631222	0.7	-0.302	67.4309	63	0.71267	0.7	-0.302	91.371	69.9	0.790724	0.7	-0.302	69.4996	55.3	0.625566	0.7	-0.302	95.3487	51.2	0.579186	0.7	-0.302	83.0997	64.5	0.729638	0.7	-0.302	80.5794	68.7	0.777149	0.7	-0.302	75.8848	70.8	0.800905	0.7	-0.302	75.3604	FALSE	FALSE	FALSE
156	female	37.3	0.421946	0.7	-0.302	127.495	51	0.576923	0.7	-0.302	68.1217	53.1	0.600679	0.7	-0.302	97.3556	49.9	0.56448	0.7	-0.302	82.7089	49.8	0.563348	0.7	-0.302	90.6517	55.6	0.628959	0.7	-0.302	83.459	47.4	0.536199	0.7	-0.302	91.5858	50.9	0.575792	0.7	-0.302	85.2185	43.3	0.489819	0.7	-0.302	93.0982	FALSE	FALSE	FALSE
157	male	125.6	1.42081	0.9	-0.302	67.0515	91.8	1.03846	0.9	-0.302	78.8142	99.7	1.12783	0.9	-0.302	66.3453	95.8	1.08371	0.9	-0.302	75.2115	90.9	1.02828	0.9	-0.302	75.8051	89.3	1.01018	0.9	-0.302	77.1525	94	1.06335	0.9	-0.302	71.9414	100.7	1.13914	0.9	-0.302	68.4183	97.9	1.10747	0.9	-0.302	72.341	FALSE	FALSE	FALSE
158	female	65.4	0.739819	0.7	-0.302	99.7781	70	0.791855	0.7	-0.302	65.846	67.3	0.761312	0.7	-0.302	85.2472	59.8	0.676471	0.7	-0.302	84.4344	57	0.644796	0.7	-0.302	86.1002	60.8	0.687783	0.7	-0.302	83.5681	72.1	0.815611	0.7	-0.302	70.2924	69.9	0.790724	0.7	-0.302	79.2348	71.6	0.809955	0.7	-0.302	72.8181	FALSE	FALSE	FALSE
159	male	89.9	1.01697	0.9	-0.302	91.5802	73.7	0.83371	0.9	-0.302	82.2175	80.1	0.906109	0.9	-0.302	84.4682	70	0.791855	0.9	-0.302	87.2829	65.2	0.737557	0.9	-0.302	87.6281	82.5	0.933258	0.9	-0.302	78.8303	60.8	0.687783	0.9	-0.302	94.3274	78.4	0.886878	0.9	-0.302	79.3297	68.4	0.773756	0.9	-0.302	90.7489	FALSE	FALSE	FALSE
160	male	44.2	0.5	0.9	-0.302	138.986	52.3	0.591629	0.9	-0.302	67.9061	59.7	0.675339	0.9	-0.302	101.517	53	0.599548	0.9	-0.302	85.3824	49.8	0.563348	0.9	-0.302	96.187	53.1	0.600679	0.9	-0.302	88.21	56.8	0.642534	0.9	-0.302	90.83	55.3	0.625566	0.9	-0.302	90.0871	65.7	0.743213	0.9	-0.302	85.9147	FALSE	FALSE	FALSE
161	male	45.9	0.519231	0.9	-0.302	138.359	56	0.633484	0.9	-0.302	66.7784	49.6	0.561086	0.9	-0.302	108.117	60.1	0.679864	0.9	-0.302	78.8957	47.2	0.533937	0.9	-0.302	101.782	50.7	0.573529	0.9	-0.302	86.3918	62.1	0.702489	0.9	-0.302	89.421	70.1	0.792986	0.9	-0.302	84.5989	62.1	0.702489	0.9	-0.302	90.4237	FALSE	FALSE	FALSE
162	female	47.8	0.540724	0.7	-0.302	128.98	48.8	0.552036	0.7	-0.302	68.4004	53.5	0.605204	0.7	-0.302	96.9669	46.8	0.529412	0.7	-0.302	84.5306	50.7	0.573529	0.7	-0.302	89.1469	53	0.599548	0.7	-0.302	85.471	50.7	0.573529	0.7	-0.302	88.6271	50.2	0.567873	0.7	-0.302	87.1649	60.4	0.683258	0.7	-0.302	83.1822	FALSE	FALSE	FALSE
163	male	76.6	0.866516	0.9	-0.302	112.57	70.1	0.792986	0.9	-0.302	73.2551	69.3	0.783937	0.9	-0.302	93.8716	71.1	0.804299	0.9	-0.302	81.938	72.9	0.824661	0.9	-0.302	87.5869	69.9	0.790724	0.9	-0.302	85.6433	65.7	0.743213	0.9	-0.302	88.3223	77.8	0.88009	0.9	-0.302	82.5397	80.1	0.906109	0.9	-0.302	84.299	FALSE	FALSE	FALSE
164	male	65.9	0.745475	0.9	-0.302	87.8368	70.5	0.797511	0.9	-0.302	85.2898	67	0.757919	0.9	-0.302	87.9944	57.3	0.64819	0.9	-0.302	90.7114	72	0.81448	0.9	-0.302	83.2476	70.3	0.795249	0.9	-0.302	87.8345	98	1.1086	0.9	-0.302	64.0338	95.8	1.08371	0.9	-0.302	76.3006	72.3	0.817873	0.9	-0.302	90.939	FALSE	FALSE	FALSE
165	male	87.1	0.985294	0.9	-0.302	96.3125	79.8	0.902715	0.9	-0.302	77.7281	82.1	0.928733	0.9	-0.302	84.3269	87.5	0.989819	0.9	-0.302	74.9799	84.9	0.960407	0.9	-0.302	82.397	73	0.825792	0.9	-0.302	87.3011	79.6	0.900452	0.9	-0.302	82.4566	80.8	0.914027	0.9	-0.302	83.4666	88	0.995475	0.9	-0.302	74.8685	FALSE	FALSE	FALSE
166	female	46.9	0.530543	0.7	-0.302	109.241	56.2	0.635747	0.7	-0.302	74.1065	59	0.667421	0.7	-0.302	90.8609	71	0.803167	0.7	-0.302	68.4263	50.3	0.569005	0.7	-0.302	98.7741	50.9	0.575792	0.7	-0.302	81.4926	70.4	0.79638	0.7	-0.302	73.2739	66.6	0.753394	0.7	-0.302	82.4264	62.1	0.702489	0.7	-0.302	84.6846	FALSE	FALSE	FALSE
167	female	76.2	0.861991	0.7	-0.302	84.1315	80.1	0.906109	0.7	-0.302	61.7376	72.4	0.819005	0.7	-0.302	80.114	67.4	0.762443	0.7	-0.302	77.8696	69.7	0.788462	0.7	-0.302	75.8478	68.4	0.773756	0.7	-0.302	78.5626	66.7	0.754525	0.7	-0.302	79.6158	73.2	0.828054	0.7	-0.302	70.7445	69.3	0.783937	0.7	-0.302	79.8339	FALSE	FALSE	FALSE
168	female	14.4	0.162896	0.7	-0.302	191.677	49.7	0.562217	0.7	-0.302	46.0592	52	0.588235	0.7	-0.302	112.382	58.2	0.658371	0.7	-0.302	71.9093	59.8	0.676471	0.7	-0.302	91.7372	47.5	0.53733	0.7	-0.302	86.9345	59.5	0.673077	0.7	-0.302	83.68	45	0.50905	0.7	-0.302	92.9065	63	0.71267	0.7	-0.302	77.9828	FALSE	TRUE	FALSE
169	female	59.6	0.674208	0.7	-0.302	125.496	63.5	0.718326	0.7	-0.302	63.0747	60.1	0.679864	0.7	-0.302	96.7723	70.1	0.792986	0.7	-0.302	66.9737	70.1	0.792986	0.7	-0.302	80.6103	66.7	0.754525	0.7	-0.302	78.6083	64	0.723982	0.7	-0.302	83.6394	63.6	0.719457	0.7	-0.302	81.6751	69.7	0.788462	0.7	-0.302	74.0738	FALSE	FALSE	FALSE
170	female	36.1	0.408371	0.7	-0.302	140.014	55	0.622172	0.7	-0.302	61.5981	50.2	0.567873	0.7	-0.302	103.121	64.5	0.729638	0.7	-0.302	71.1453	49.8	0.563348	0.7	-0.302	97.4113	39.5	0.446833	0.7	-0.302	88.727	56	0.633484	0.7	-0.302	84.2814	46.8	0.529412	0.7	-0.302	91.4698	72.9	0.824661	0.7	-0.302	66.0412	FALSE	FALSE	FALSE
171	female	39.2	0.443439	0.7	-0.302	138.803	50.1	0.566742	0.7	-0.302	63.8376	49.7	0.562217	0.7	-0.302	102.003	51.3	0.580317	0.7	-0.302	79.684	54.7	0.618778	0.7	-0.302	89.7919	50.1	0.566742	0.7	-0.302	86.5878	71	0.803167	0.7	-0.302	70.2691	56.7	0.641403	0.7	-0.302	94.1797	55.6	0.628959	0.7	-0.302	81.6477	FALSE	FALSE	FALSE
172	female	37.3	0.421946	0.7	-0.302	116.841	49.9	0.56448	0.7	-0.302	73.2694	51	0.576923	0.7	-0.302	95.4441	44.5	0.503394	0.7	-0.302	86.6436	48.7	0.550905	0.7	-0.302	89.059	59.7	0.675339	0.7	-0.302	82.498	68	0.769231	0.7	-0.302	75.912	53	0.599548	0.7	-0.302	92.8039	70.3	0.795249	0.7	-0.302	68.4129	FALSE	FALSE	FALSE
173	male	70.5	0.797511	0.9	-0.302	108.516	80.6	0.911765	0.9	-0.302	71.1897	69.8	0.789593	0.9	-0.302	94.879	77.6	0.877828	0.9	-0.302	79.3033	73.5	0.831448	0.9	-0.302	88.8138	80	0.904977	0.9	-0.302	81.1946	70.2	0.794118	0.9	-0.302	89.0014	82.1	0.928733	0.9	-0.302	78.617	67.1	0.75905	0.9	-0.302	91.6817	FALSE	FALSE	FALSE
174	female	64.4	0.728507	0.7	-0.302	114.279	71.7	0.811086	0.7	-0.302	58.4599	61.7	0.697964	0.7	-0.302	98.8029	70	0.791855	0.7	-0.302	66.2466	76.7	0.867647	0.7	-0.302	72.6878	63.1	0.713801	0.7	-0.302	88.2639	63.4	0.717195	0.7	-0.302	79.66	69	0.780543	0.7	-0.302	75.922	71.9	0.813348	0.7	-0.302	73.9619	FALSE	TRUE	FALSE
175	male	52.6	0.595023	0.9	-0.302	134.458	66.4	0.751131	0.9	-0.302	64.9875	57.8	0.653846	0.9	-0.302	104.391	49.6	0.561086	0.9	-0.302	85.566	50.9	0.575792	0.9	-0.302	95.4454	57.6	0.651584	0.9	-0.302	86.4673	86.6	0.979638	0.9	-0.302	74.9121	67.4	0.762443	0.9	-0.302	93.6925	59.7	0.675339	0.9	-0.302	86.4748	FALSE	FALSE	FALSE
176	female	44	0.497738	0.7	-0.302	134.791	50.6	0.572398	0.7	-0.302	65.2547	49.8	0.563348	0.7	-0.302	101.046	59.6	0.674208	0.7	-0.302	76.61	42.6	0.4819	0.7	-0.302	98.703	57.3	0.64819	0.7	-0.302	78.664	69.8	0.789593	0.7	-0.302	75.3442	58.2	0.658371	0.7	-0.302	90.5367	49.9	0.56448	0.7	-0.302	86.2919	FALSE	FALSE	FALSE
177	female	40	0.452489	0.7	-0.302	138.734	54.2	0.613122	0.7	-0.302	62.3658	50.3	0.569005	0.7	-0.302	102.568	35.2	0.39819	0.7	-0.302	88.97	59.6	0.674208	0.7	-0.302	82.5855	44.5	0.503394	0.7	-0.302	93.8573	49.9	0.56448	0.7	-0.302	84.5281	43.9	0.496606	0.7	-0.302	93.1111	53.4	0.604072	0.7	-0.302	83.2004	FALSE	FALSE	FALSE
178	female	39.9	0.451357	0.7	-0.302	106.893	49.9	0.56448	0.7	-0.302	77.9458	51.9	0.587104	0.7	-0.302	92.2197	50.1	0.566742	0.7	-0.302	85.2902	48.4	0.547511	0.7	-0.302	89.9795	71.2	0.80543	0.7	-0.302	68.5705	55.1	0.623303	0.7	-0.302	96.0062	70.1	0.792986	0.7	-0.302	67.2936	68.4	0.773756	0.7	-0.302	82.8554	FALSE	FALSE	FALSE
179	female	60.4	0.683258	0.7	-0.302	119.247	63.8	0.721719	0.7	-0.302	65.2043	59.4	0.671946	0.7	-0.302	95.8376	61.9	0.700226	0.7	-0.302	78.2099	57.2	0.647059	0.7	-0.302	89.4041	51.3	0.580317	0.7	-0.302	86.1787	79.2	0.895928	0.7	-0.302	61.7887	52.9	0.598416	0.7	-0.302	101.382	60.3	0.682127	0.7	-0.302	76.1811	FALSE	FALSE	FALSE
180	female	56.9	0.643665	0.7	-0.302	114.813	67	0.757919	0.7	-0.302	63.2044	64.6	0.730769	0.7	-0.302	91.0236	91.8	1.03846	0.7	-0.302	50.2206	55.3	0.625566	0.7	-0.302	107.495	66.4	0.751131	0.7	-0.302	66.8656	50.3	0.569005	0.7	-0.302	99.7375	50.9	0.575792	0.7	-0.302	81.0058	56.2	0.635747	0.7	-0.302	88.3322	FALSE	FALSE	FALSE
181	female	68.9	0.779412	0.7	-0.302	101.592	60.8	0.687783	0.7	-0.302	75.8923	70.2	0.794118	0.7	-0.302	76.1305	63.9	0.722851	0.7	-0.302	85.0979	70.1	0.792986	0.7	-0.302	72.0173	70.8	0.800905	0.7	-0.302	77.195	69.9	0.790724	0.7	-0.302	75.9052	87.8	0.993213	0.7	-0.302	58.2016	68.7	0.777149	0.7	-0.302	87.2163	FALSE	FALSE	FALSE
182	female	22.1	0.25	0.7	-0.302	165.884	47.9	0.541855	0.7	-0.302	54.679	50.2	0.567873	0.7	-0.302	107.655	43.4	0.49095	0.7	-0.302	80.9164	50.2	0.567873	0.7	-0.302	91.4467	48.4	0.547511	0.7	-0.302	86.5994	69.7	0.788462	0.7	-0.302	71.8396	57.2	0.647059	0.7	-0.302	93.0173	51.3	0.580317	0.7	-0.302	84.2637	FALSE	TRUE	FALSE
[truncated: 7 more columns]

## Sheet: var1
Level	1
Labels	Values

## Sheet: var2
Level	3
Labels	Values
female	1
male	2

## Sheet: var3
Level	1
Labels	Values

## Sheet: var4
Level	3
Labels	Values
24/12/2018 00:00	1
28/12/2018 00:00	2
15/01/2019 00:00	3
14/01/2019 00:00	4
07/01/2019 00:00	5
02/01/2019 00:00	6
03/01/2019 00:00	7
04/01/2019 00:00	8
08/01/2019 00:00	9
09/01/2019 00:00	10
10/01/2019 00:00	11
12/01/2019 00:00	12
08/08/2019 00:00	13
11/01/2019 00:00	14
11/02/2019 00:00	15
28/01/2019 00:00	16
18/01/2019 00:00	17
04/02/2019 00:00	18
30/01/2019 00:00	19
05/02/2019 00:00	20
12/04/2019 00:00	21
06/02/2019 00:00	22
07/02/2019 00:00	23
12/02/2019 00:00	24
13/02/2019 00:00	25
18/02/2019 00:00	26
15/02/2019 00:00	27
14/02/2019 00:00	28
11/03/2019 00:00	29
08/04/2019 00:00	30
27/03/2019 00:00	31
24/06/2019 00:00	32
03/04/2019 00:00	33
02/04/2019 00:00	34
19/04/2019 00:00	35
21/03/2019 00:00	36
21/02/2019 00:00	37
05/03/2019 00:00	38
18/03/2019 00:00	39
19/03/2019 00:00	40
20/03/2019 00:00	41
11/06/2019 00:00	42
09/04/2019 00:00	43
13/06/2019 00:00	44
15/04/2019 00:00	45
27/08/2019 00:00	46
23/04/2019 00:00	47
02/05/2019 00:00	48
30/04/2019 00:00	49
05/02/2020 00:00	50
08/05/2019 00:00	51
10/04/2019 00:00	52
29/04/2019 00:00	53
24/01/2020 00:00	54
15/05/2019 00:00	55
17/05/2019 00:00	56
20/05/2019 00:00	57
23/01/2020 00:00	58
29/05/2019 00:00	59
28/05/2019 00:00	60
23/05/2019 00:00	61
21/05/2019 00:00	62
03/06/2019 00:00	63
04/06/2019 00:00	64
10/06/2019 00:00	65
20/06/2019 00:00	66
19/06/2019 00:00	67
06/06/2019 00:00	68
09/07/2019 00:00	69
17/07/2019 00:00	70
29/07/2019 00:00	71
03/07/2019 00:00	72
30/06/2019 00:00	73
22/04/2019 00:00	74
14/08/2019 00:00	75
06/08/2019 00:00	76
20/09/2019 00:00	77
30/07/2019 00:00	78
02/08/2019 00:00	79
01/08/2019 00:00	80
19/07/2019 00:00	81
07/11/2019 00:00	82
15/08/2019 00:00	83
19/08/2019 00:00	84
20/02/2019 00:00	85
24/08/2019 00:00	86
26/08/2019 00:00	87
07/08/2019 00:00	88
22/08/2019 00:00	89
20/08/2019 00:00	90

## Sheet: var5
Level	1
Labels	Values

## Sheet: var6
Level	1
Labels	Values

## Sheet: var7
Level	1
Labels	Values

## Sheet: var8
Level	1
Labels	Values

## Sheet: var9
Level	1
Labels	Values

[truncated: 58 more sheets: var10, var11, var12, var13, var14, var15, var16, var17, var18, var19, var20, var21, var22, var23, var24, var25, var26, var27, var28, var29 …]
